# Supplementary material for: Chemical Characterization, Evaluation of Antimicrobial Potential, and Cytotoxic Activity of Thuja occidentalis L. and Myrtus communis L. Essential Oils for Topical Applications
Source: Molecules. 2026 Apr 7;31(7):1225. doi: 10.3390/molecules31071225 (PMC13074968; doi:10.3390/molecules31071225)
Supplement: Supplementary file 1 [file molecules-31-01225-s001.zip]

Archive with 1 entries (1 files):
- molecules-4237248-supplementary.pdf
